# Supplementary material for: Efficacy and Safety of Thirty-Day Dual-Antiplatelet Therapy Following Complex Percutaneous Coronary Intervention: A Systematic Review and Meta-Analysis
Source: J Cardiovasc Dev Dis. 2024 Jan 29;11(2):43. doi: 10.3390/jcdd11020043 (PMC10889500; doi:10.3390/jcdd11020043)
Supplement: Supplementary file 1 [file jcdd-11-00043-s001.zip]

Archive with 1 entries (1 files):
- jcdd-2792321-supplementary.pdf
